# Supplementary material for: Quarantine and the risk of COVID-19 importation
Source: Epidemiol Infect. 2020 Dec 9;148:e298. doi: 10.1017/S0950268820002988 (PMC7783093; doi:10.1017/S0950268820002988)
Supplement: Supplementary file 1 [file S0950268820002988sup.zip]

Archive with 3 entries (3 files):
- S0950268820002988sup001.tex
- S0950268820002988sup002.png
- S0950268820002988sup003.png
